# Supplementary material for: Physician Attributes That Matter Most: Results from a Qualitative Inquiry of Oncologists, Patients Receiving Oncological Care, and Medical Students
Source: Curr Oncol. 2025 Jun 11;32(6):343. doi: 10.3390/curroncol32060343 (PMC12191522; doi:10.3390/curroncol32060343)
Supplement: Supplementary file 1 [file curroncol-32-00343-s001.zip]

Archive with 1 entries (1 files):
- curroncol-3591016-supplementary.pdf
